# Supplementary material for: Job preferences for healthcare administration students in China: A discrete choice experiment
Source: PLoS One. 2019 Jan 25;14(1):e0211345. doi: 10.1371/journal.pone.0211345 (PMC6347231; doi:10.1371/journal.pone.0211345)
Supplement: S1 File — (ZIP) [file pone.0211345.s002.zip]

Archive with 4 entries (3 files):
- Supporting Information/Data.xlsx
- Supporting Information/Questionnaireú║Version 1.docx
- Supporting Information/Questionnaireú║Version 2.docx
- Supporting Information/
