# Supplementary material for: Job preferences for healthcare administration students in China: A discrete choice experiment
Source: PLoS One. 2019 Jan 25;14(1):e0211345. doi: 10.1371/journal.pone.0211345 (PMC6347231; doi:10.1371/journal.pone.0211345)
Supplement: S1 File — (ZIP) [file pone.0211345.s002.zip › Supporting Information/Data.xlsx]

## Sheet: 卫生事业管理_dbl
id	block	university	project1a	project1b	project2a	project2b	project3a	project3b	project4a	project4b	project5a	project5b	project6a	project6b	project7a	project7b	project8a	project8b	project9a	project9b	project10a	project10b	project11a	project11b	project12a	project12b	project13a	project13b
1	2	1	2	2	1	2	2	2	2	1	1	2	1	1	1	2	1	2	2	2	1	2	2	2	1	2	2	2
2	1	1	1	1	1	2	2	1	1	1	1	1	1	1	1	1	1	1	1	1	2	1	1	2	2	1	2	1
3	2	1	2	2	1	2	2	2	2	2	1	2	1	1	1	2	1	2	2	2	1	2	2	2	1	2	2	2
4	1	1	2	2	2	1	2	2	1	1	2	1	2	1	1	1	1	1	2	2	1	2	2	1	1	2	2	2
5	2	1	2	2	1	2	2	2	2	1	1	2	1	2	2	2	2	2	1	2	1	2	1	2	2	2	2	2
6	2	1	2	2	1	2	2	2	2	1	1	1	1	2	2	2	2	2	1	2	2	2	1	2	2	2	2	2
7	2	1	1	1	1	1	1	1	2	1	2	1	1	1	1	1	2	1	1	1	2	1	2	1	1	1	1	1
8	1	1	2	1	1	1	2	1	1	1	1	1	2	1	2	1	1	1	1	1	2	1	2	1	2	1	2	1
9	2	1	2	2	1	2	2	2	2	2	1	1	1	1	2	1	1	2	2	2	1	2	2	2	2	2	2	2
10	1	1	2	1	1	1	2	1	1	1	1	1	2	1	1	2	1	1	2	1	2	1	1	1	2	1	2	1
11	1	1	1	1	1	1	2	1	1	1	1	1	2	1	1	1	1	1	1	1	2	1	1	1	2	1	2	1
12	1	1	1	1	1	1	2	1	1	1	1	1	2	2	2	1	1	1	1	2	2	1	2	1	1	2	2	1
13	2	1	2	1	1	2	2	2	2	2	1	1	1	1	1	2	2	1	2	1	1	1	2	2	2	2	2	2
14	1	1	2	1	2	1	2	1	1	1	1	1	1	1	1	1	1	1	1	2	2	1	1	1	2	2	2	1
15	1	1	1	1	2	1	2	1	1	1	2	1	2	1	2	2	2	2	1	1	1	2	1	1	2	1	2	1
16	2	1	2	1	1	1	2	1	2	1	1	1	1	1	2	1	2	1	1	1	2	1	1	1	1	1	2	1
17	2	1	2	2	2	1	1	1	2	1	2	1	1	1	2	1	2	1	1	1	2	1	1	1	1	1	1	1
18	2	1	2	1	1	1	2	1	2	1	1	1	1	1	2	1	2	1	1	1	2	1	1	1	2	1	2	1
19	1	1	2	1	2	1	2	1	1	1	1	1	1	1	1	1	1	1	1	1	1	1	2	1	1	1	2	1
20	1	1	2	1	1	1	2	2	1	1	1	2	2	2	1	2	1	1	1	1	2	2	2	2	2	2	2	2
21	1	1	2	1	1	1	2	1	2	1	1	1	2	1	2	1	1	1	1	1	2	1	1	1	2	1	2	1
22	2	1	2	1	1	1	1	1	1	1	1	1	1	1	2	1	2	1	1	1	2	1	2	1	2	1	1	1
23	2	1	2	1	1	1	2	1	2	1	1	1	1	1	2	1	2	1	1	1	2	1	1	1	2	1	2	1
24	2	1	1	2	1	2	1	1	2	1	2	1	1	1	2	1	2	1	1	1	1	1	2	1	1	1	1	1
25	1	1	2	1	1	1	2	1	1	2	1	1	2	1	1	2	1	1	1	2	2	2	2	1	2	2	2	1
26	1	1	2	1	1	1	2	2	1	1	1	1	2	1	2	2	1	1	2	2	2	2	1	2	2	2	2	2
27	2	1	2	1	1	1	1	1	2	1	1	1	1	1	2	1	2	1	2	2	1	1	2	2	1	1	1	1
28	1	1	2	1	1	1	2	1	1	1	1	1	1	1	1	1	1	1	1	1	2	1	2	1	2	1	2	1
29	2	1	1	2	1	1	1	1	2	1	2	2	1	1	2	1	2	1	1	2	1	2	2	2	1	2	1	1
30	2	1	2	1	2	1	1	1	2	1	1	1	1	1	2	1	2	1	1	1	2	1	2	1	2	1	1	1
31	2	1	2	1	1	1	2	1	2	1	1	1	1	1	2	1	2	1	1	1	1	1	1	1	2	1	2	1
32	2	1	1	2	2	2	1	1	2	1	2	1	1	1	2	1	2	1	1	1	1	1	2	2	1	1	1	1
33	2	1	2	1	1	1	1	1	2	1	2	1	1	1	2	1	2	1	1	1	2	1	2	2	1	1	1	1
34	2	1	2	1	1	1	2	1	2	1	1	1	1	1	2	1	2	1	1	1	2	2	1	2	2	2	2	1
35	2	1	2	1	1	1	1	1	2	1	1	1	1	1	2	1	2	1	1	2	1	1	2	2	1	1	1	1
36	1	1	2	2	1	1	2	2	1	1	1	1	2	2	1	2	1	2	1	1	2	1	1	1	2	2	2	1
37	2	1	2	1	1	1	1	1	2	1	2	1	1	1	2	1	2	1	1	1	2	1	1	1	1	1	1	1
38	1	1	2	1	2	1	2	1	1	1	1	1	1	1	1	1	1	1	1	1	2	1	2	1	2	1	2	1
39	2	1	2	2	1	2	1	2	2	1	1	2	1	1	2	1	2	1	1	2	2	2	1	2	2	2	1	2
40	2	1	2	2	1	1	1	2	2	1	1	2	1	1	2	1	2	1	2	2	2	2	2	2	1	1	1	2
41	2	1	1	1	1	1	1	1	2	1	2	1	1	1	2	1	2	1	1	1	1	1	2	1	1	1	1	1
42	2	1	2	1	1	1	1	1	2	1	1	1	1	1	2	1	2	1	1	1	2	1	2	2	2	1	1	1
43	1	1	2	1	1	1	2	1	1	1	1	1	2	1	2	1	1	1	1	1	2	1	1	1	2	1	2	1
44	2	1	2	2	1	2	1	2	2	1	2	1	1	1	1	2	1	1	2	1	1	2	2	1	2	1	1	2
45	2	1	2	2	1	1	1	1	2	2	1	1	1	1	1	1	2	2	1	2	1	2	1	2	2	2	1	1
46	2	1	2	2	1	2	1	1	2	1	1	1	1	1	2	1	2	1	1	1	2	1	1	2	1	1	1	1
47	1	1	2	1	2	1	2	1	1	1	1	1	2	1	2	1	1	1	1	1	2	1	2	1	2	1	2	1
48	2	1	1	2	1	1	1	1	2	1	1	1	1	1	2	1	2	1	2	2	2	1	2	2	2	2	1	1
49	2	1	1	1	2	2	1	1	2	1	1	1	1	1	2	1	2	1	2	2	1	2	2	2	1	1	1	1
50	1	1	2	1	1	1	2	2	1	2	1	1	2	1	2	2	1	1	1	1	2	1	2	1	2	2	2	2
51	1	1	2	1	1	1	2	1	1	1	1	1	2	1	2	1	1	1	1	1	2	1	1	1	2	1	2	1
52	2	1	2	1	1	1	1	1	2	1	1	1	1	1	2	1	2	1	1	2	1	1	1	2	1	1	1	1
53	2	1	2	1	1	1	1	2	2	1	1	2	1	1	2	1	2	1	1	1	1	2	2	2	1	1	1	2
54	1	1	2	1	1	1	2	1	1	2	1	1	2	1	2	2	1	2	1	1	2	1	2	2	2	2	2	1
55	2	1	2	2	1	1	1	1	2	1	1	1	1	1	2	1	2	1	1	1	1	1	2	1	1	1	1	1
56	2	1	2	1	1	1	2	1	2	1	1	1	1	1	2	1	1	1	1	2	1	2	1	2	1	2	2	1
57	1	1	2	2	1	1	2	2	1	2	2	2	1	1	1	2	1	1	1	1	2	1	2	2	1	2	2	2
58	2	1	2	1	1	1	2	1	2	1	1	1	1	1	2	1	2	1	1	1	2	1	1	1	2	1	2	1
59	2	1	1	1	1	1	1	2	2	1	1	1	1	1	2	1	2	1	2	1	2	1	2	1	1	1	1	1
60	2	1	1	1	2	1	1	1	2	1	2	1	1	1	2	1	2	1	1	1	1	1	2	1	1	1	1	1
61	1	1	2	1	1	1	2	2	2	1	2	1	2	1	1	2	1	1	1	1	2	1	2	1	1	1	2	2
62	1	1	2	1	1	1	2	2	1	1	1	1	2	1	2	2	1	1	1	1	2	1	2	1	2	2	2	2
63	2	1	2	1	1	1	1	1	2	1	2	1	1	1	2	1	2	1	1	1	2	1	1	1	1	1	1	1
64	2	1	2	1	1	2	2	2	1	1	1	2	2	2	2	2	2	2	2	1	2	1	1	1	1	2	2	2
65	2	1	1	1	1	2	1	1	2	1	2	2	1	1	2	1	2	1	1	2	2	2	2	2	1	1	1	1
66	1	1	2	1	1	2	2	1	1	1	2	2	2	1	1	2	1	1	2	1	2	2	2	1	1	2	2	1
67	1	1	1	1	1	1	2	1	1	1	2	1	1	1	2	1	1	1	2	1	2	1	1	1	2	1	2	1
68	2	1	1	2	1	1	1	1	2	1	1	1	1	1	2	1	2	1	2	2	1	1	2	1	1	1	1	1
69	2	1	1	1	1	2	1	2	1	1	1	1	1	2	1	2	1	1	1	1	1	2	1	1	1	2	1	2
70	1	1	2	1	1	1	2	2	1	1	2	1	2	1	2	2	1	1	1	1	2	1	2	1	2	2	2	2
71	2	1	2	1	1	2	1	1	2	1	1	1	1	1	2	1	2	1	2	2	1	1	2	2	2	1	1	1
72	1	1	1	1	2	2	2	1	1	1	2	1	2	1	1	1	1	1	1	1	2	1	1	2	2	1	2	1
73	1	1	2	1	1	1	2	1	1	1	1	1	2	1	1	1	1	1	2	1	1	2	1	1	1	2	2	1
74	1	1	1	1	2	1	2	1	1	1	1	1	2	1	1	2	1	1	1	2	2	2	2	1	1	2	2	1
75	1	1	2	1	2	1	2	1	1	1	2	1	2	1	1	1	1	1	2	1	1	1	2	1	1	1	2	1
76	2	1	2	1	1	1	1	1	2	1	1	1	1	1	2	1	2	1	1	1	2	1	1	1	2	1	2	2
77	1	1	2	2	1	1	2	1	1	1	1	1	2	1	2	1	1	1	1	1	2	1	2	1	2	1	2	1
78	2	1	2	1	1	1	2	1	2	1	1	1	1	1	1	1	1	1	1	1	2	1	1	1	2	1	2	1
79	1	1	1	1	2	1	2	1	1	1	2	1	1	1	1	1	1	1	2	1	2	1	1	1	2	1	2	1
80	1	1	2	1	1	1	2	1	1	1	1	1	2	1	1	2	1	1	1	1	2	1	2	1	1	2	2	1
81	2	1	2	2	1	1	2	2	2	2	1	1	1	1	2	1	1	2	2	2	1	1	2	1	1	2	2	2
82	2	1	1	2	1	1	2	2	1	2	1	1	1	1	2	1	2	1	1	2	2	1	2	2	2	2	2	2
83	1	1	2	1	1	1	2	1	1	1	2	1	2	1	1	1	1	1	2	1	2	1	2	1	2	1	2	1
84	2	1	2	1	1	1	2	1	2	1	1	2	2	1	1	2	2	2	1	2	2	2	2	1	1	1	2	1
85	1	1	1	1	1	1	1	1	1	1	1	1	2	1	2	1	1	1	2	1	2	1	1	1	2	1	2	1
86	2	1	2	1	1	1	1	1	2	1	1	1	1	1	2	1	2	1	1	1	2	1	2	1	1	1	1	1
87	1	1	2	1	1	1	2	1	1	1	1	1	2	1	1	1	1	1	1	1	2	1	2	1	1	1	2	1
88	1	1	2	1	2	1	2	1	1	1	1	1	1	1	1	2	1	1	2	1	2	2	1	1	2	1	2	1
89	1	1	1	2	1	1	2	1	2	2	1	1	1	1	1	1	1	1	1	1	2	1	1	2	2	1	2	1
90	2	1	2	2	1	1	1	1	2	1	1	2	1	1	2	1	2	1	1	2	1	2	2	1	1	1	1	1
91	1	1	1	1	1	1	1	1	1	1	1	1	1	1	2	1	2	1	1	1	2	1	1	1	2	1	1	1
92	2	1	1	1	1	1	1	1	2	1	2	1	2	1	2	1	1	1	2	1	2	1	2	1	1	1	1	1
93	1	1	2	1	1	1	2	1	1	2	1	1	2	1	1	2	1	1	1	2	2	2	1	2	2	2	2	1
94	1	1	2	1	1	1	2	1	1	1	2	2	2	1	1	2	1	1	2	1	2	1	1	1	2	1	2	1
95	2	1	2	2	1	1	2	2	2	1	1	2	1	1	1	2	1	1	1	2	2	2	1	2	2	2	2	2
96	1	1	2	2	1	2	2	2	1	2	1	2	2	1	2	2	1	2	1	1	2	2	2	1	2	2	2	2
97	2	1	2	1	1	2	2	1	2	2	1	1	1	1	1	2	1	1	1	2	1	1	1	2	1	2	2	1
98	1	1	2	1	1	1	1	2	1	1	2	1	1	1	2	2	1	1	1	1	2	1	2	1	1	2	1	2
99	2	1	2	2	1	1	1	1	2	1	2	1	1	1	2	1	2	1	2	2	2	1	2	1	2	1	1	1
100	1	1	2	1	1	1	2	1	1	2	2	2	2	1	1	1	1	1	1	2	2	2	2	1	1	1	2	1
101	1	1	2	1	1	1	2	2	1	2	1	1	2	1	2	2	1	1	1	1	2	1	2	1	1	2	2	2
102	2	1	1	1	1	1	1	1	2	1	2	1	1	1	2	1	2	1	2	1	2	1	2	1	1	1	1	1
103	1	1	2	1	1	1	2	1	1	2	1	1	2	1	1	2	1	1	1	1	2	1	2	1	2	2	2	1
104	2	1	1	1	1	1	1	1	2	1	2	1	1	1	2	1	2	1	2	1	2	1	2	1	1	1	1	1
105	1	1	1	2	1	1	2	2	1	1	2	2	2	1	2	2	1	1	1	1	2	1	2	1	2	1	2	2
106	1	1	2	1	1	1	2	2	1	2	1	1	2	2	1	2	1	1	1	1	2	1	2	1	1	2	2	2
107	1	1	1	1	2	1	1	1	2	1	1	1	1	1	1	1	1	1	2	1	2	1	2	1	2	1	1	1
108	1	1	1	1	2	1	2	1	2	1	2	1	1	1	1	1	1	1	2	1	1	1	1	1	2	1	2	1
109	1	1	2	1	2	2	2	1	1	1	1	1	2	1	2	1	1	1	1	1	2	1	1	1	2	1	2	1
110	1	1	2	2	1	2	2	2	1	2	1	1	2	1	1	2	1	1	1	2	2	2	2	1	1	2	2	2
111	1	1	2	1	1	1	2	1	1	1	1	1	2	2	1	2	1	1	1	1	2	2	2	1	2	2	2	1
112	2	1	2	2	1	1	1	1	2	1	2	1	1	1	2	1	2	1	2	2	2	1	2	1	1	1	1	1
113	2	1	1	2	1	1	2	2	2	1	1	1	1	1	1	1	2	2	1	1	1	1	1	2	1	2	2	2
114	1	1	1	1	2	1	2	1	1	2	1	1	2	2	1	1	1	1	2	1	2	1	2	1	2	2	2	1
115	1	1	1	1	1	1	1	1	2	1	1	1	1	1	1	1	1	1	1	1	2	1	2	1	2	1	2	1
116	1	1	1	1	1	1	1	1	1	1	1	1	1	1	1	1	1	1	1	1	1	1	1	1	2	1	2	1
117	2	1	2	1	1	1	1	1	2	1	1	1	1	1	2	1	1	1	1	2	1	1	2	1	1	1	1	1
118	2	1	2	1	1	1	1	1	2	1	2	1	1	1	2	1	1	1	2	1	1	1	1	1	1	1	1	1
119	1	1	2	1	1	2	2	2	1	1	2	1	2	1	2	2	1	1	1	1	2	1	2	1	2	2	2	2
120	2	1	2	2	1	1	2	1	2	1	1	1	1	1	1	2	1	1	1	2	1	2	2	1	2	2	2	1
121	1	1	2	1	1	2	2	2	1	2	1	2	2	1	1	2	1	1	1	2	2	2	2	1	1	2	2	2
122	2	1	2	1	1	1	1	1	2	1	2	2	1	1	2	1	2	1	1	1	2	1	2	2	1	1	1	1
123	1	1	2	1	1	1	2	1	1	1	2	2	2	1	2	1	1	1	1	1	1	2	2	1	1	1	2	1
124	2	1	1	1	1	1	1	1	2	1	1	1	1	1	2	1	2	1	1	1	2	1	2	1	1	1	1	1
125	1	1	2	1	2	1	2	1	2	1	1	1	1	1	1	1	1	1	1	1	2	1	1	1	2	1	2	1
126	2	1	2	1	2	1	1	1	2	1	2	1	1	1	2	1	2	1	2	1	2	1	2	1	1	1	1	1
127	1	1	2	2	2	2	2	2	1	2	1	2	2	2	2	2	1	2	1	2	2	2	1	2	2	2	2	2
128	2	1	2	2	1	1	2	1	2	1	2	1	1	1	2	1	2	1	2	2	2	1	2	1	1	1	2	1
129	1	1	2	1	2	2	2	2	1	2	2	2	2	2	1	2	1	1	2	2	2	1	2	2	1	2	2	1
130	2	1	2	1	1	1	1	1	2	1	1	1	1	1	1	1	1	1	1	1	1	1	2	1	2	1	1	1
131	1	1	2	1	1	1	2	2	1	1	2	2	2	1	2	2	1	2	2	2	2	2	2	1	1	2	2	2
132	1	1	2	1	2	1	2	1	2	1	2	1	2	1	1	1	1	1	1	1	2	1	2	1	2	1	2	1
133	1	1	2	2	1	1	2	2	1	1	1	1	2	1	2	2	1	1	1	1	2	1	2	1	1	2	2	2
134	2	1	1	1	1	1	2	1	2	1	1	1	1	1	1	1	1	1	1	1	1	1	2	1	1	1	2	1
135	1	1	1	1	1	1	2	1	1	1	1	1	2	1	1	1	1	1	1	1	2	1	1	1	2	1	2	1
136	2	1	2	1	1	1	1	1	2	1	1	1	1	1	2	1	2	1	1	2	2	2	1	2	1	1	1	1
137	2	1	2	1	1	1	1	1	2	1	2	1	1	1	2	1	2	1	1	1	2	1	2	2	1	1	1	1
138	1	1	1	1	1	1	1	2	1	1	1	1	2	1	2	2	1	1	1	1	2	1	2	2	1	2	1	2
139	2	1	1	1	1	2	1	1	2	1	2	2	1	1	2	1	2	1	2	2	2	2	2	2	1	1	1	1
140	1	1	2	1	1	1	2	2	1	2	1	1	1	2	1	2	1	1	1	1	2	1	2	1	2	2	2	2
141	2	1	2	1	1	1	1	1	2	1	2	1	1	1	2	1	2	1	1	1	1	1	2	1	1	1	1	1
142	2	1	2	2	1	1	1	1	2	1	2	1	1	1	2	1	2	1	2	2	1	2	2	2	1	1	1	1
143	2	1	1	1	1	1	1	1	2	1	1	1	1	1	1	1	1	1	1	1	2	1	2	1	2	1	1	1
144	1	1	2	1	1	2	1	2	1	1	2	1	1	2	1	2	1	1	1	2	2	2	2	2	2	2	1	2
145	2	1	2	2	1	1	2	2	2	1	2	2	1	1	2	1	2	1	1	2	2	1	1	2	2	1	2	2
146	2	1	2	1	1	1	2	1	2	1	2	1	1	1	2	1	2	1	1	1	1	1	1	1	1	1	2	1
147	1	1	2	2	1	1	2	1	1	1	1	1	2	1	1	2	1	1	1	2	2	2	1	2	2	2	2	1
148	2	1	2	1	1	2	2	2	2	1	2	1	1	1	2	1	1	2	1	2	1	2	2	1	2	1	1	2
149	2	1	1	1	1	1	1	1	2	1	2	1	1	1	2	1	2	1	1	1	1	1	2	1	1	1	1	1
150	1	1	2	2	1	2	2	2	1	1	2	2	2	1	1	2	1	1	2	2	2	2	2	2	1	2	2	2
151	1	1	2	1	1	1	2	2	1	1	2	1	1	1	2	2	1	1	2	1	2	1	1	2	2	1	2	2
152	1	1	2	1	1	1	2	2	1	1	2	1	2	1	2	2	1	1	2	2	2	1	2	1	2	2	2	2
153	1	1	1	2	1	2	1	2	1	2	1	1	2	2	1	2	1	1	2	2	2	2	1	2	1	2	1	2
154	1	1	2	1	2	1	1	2	1	2	1	1	1	1	1	2	1	1	1	1	2	2	2	1	1	2	2	2
155	1	2	2	1	2	1	2	1	1	1	2	1	2	1	1	1	1	1	2	1	1	1	2	1	1	1	2	1
156	1	2	1	2	1	1	2	1	1	2	2	2	2	1	1	1	1	1	2	1	2	1	1	2	1	1	2	1
157	1	2	1	2	2	1	1	2	1	2	1	1	1	1	1	2	1	1	1	1	2	1	2	1	2	2	2	1
158	1	2	2	2	1	2	2	2	1	2	1	2	1	2	1	2	1	1	1	2	2	1	1	2	2	2	2	2
159	1	2	1	1	1	1	2	1	1	1	1	1	1	1	2	1	1	1	1	1	2	1	2	1	2	1	2	1
160	1	2	2	1	1	1	2	1	1	2	1	1	2	1	1	2	1	1	1	1	2	1	2	1	2	2	2	1
161	1	2	2	1	2	1	1	1	1	1	1	1	2	1	2	1	1	1	1	1	2	1	2	1	2	1	2	1
162	2	2	1	2	1	2	1	1	2	1	2	2	1	1	2	1	2	1	2	2	1	2	2	2	1	1	1	1
163	2	2	2	1	1	1	1	1	2	1	1	1	1	1	1	1	2	1	1	2	2	1	2	2	1	2	1	1
164	2	2	1	2	1	2	2	1	2	1	1	1	1	2	2	1	2	1	1	1	2	1	1	2	2	1	2	1
165	2	2	2	1	1	1	1	1	1	1	1	1	1	1	1	1	1	1	1	1	1	1	2	1	2	1	2	1
166	2	2	1	1	1	1	1	1	2	1	2	1	1	1	2	1	2	1	1	1	2	1	2	1	1	1	1	1
167	2	2	2	1	1	1	1	1	1	1	1	1	1	1	1	1	2	1	1	1	2	1	1	1	2	1	2	1
168	2	2	2	1	1	1	2	1	2	1	1	1	1	1	1	1	1	1	1	1	1	1	2	1	1	1	2	1
169	2	2	1	2	1	1	2	1	2	1	1	1	1	1	1	1	1	1	2	1	1	1	2	1	2	1	2	1
170	2	2	2	1	1	1	2	1	2	1	1	1	1	1	1	1	1	1	2	1	1	1	2	1	2	1	2	1
171	2	2	2	1	1	1	2	1	2	1	1	1	1	1	1	1	1	1	2	1	1	1	2	1	2	1	2	1
172	2	2	2	2	1	2	1	2	1	2	1	2	1	2	2	2	2	2	1	2	2	2	2	2	2	2	1	2
173	2	2	2	1	1	1	2	1	2	1	1	1	1	1	2	1	2	1	1	1	2	1	1	1	2	1	2	1
174	2	2	2	1	1	1	2	1	2	1	2	1	1	1	1	1	1	1	2	1	1	1	2	1	2	1	2	1
175	2	2	2	1	1	1	1	1	2	1	1	1	1	1	2	1	2	1	1	1	1	1	1	1	1	1	1	1
176	2	2	2	1	1	2	1	1	2	1	1	1	1	1	2	1	2	1	1	1	1	1	2	2	2	1	1	1
177	2	2	2	1	1	1	2	2	2	1	1	1	1	1	2	1	2	1	1	2	1	1	2	2	1	2	2	2
178	2	2	2	1	1	1	1	1	2	1	2	1	1	1	2	1	2	1	2	1	1	1	2	2	1	1	1	1
179	2	2	2	1	1	1	2	1	2	1	2	1	1	1	2	1	1	1	1	2	1	2	2	1	2	1	2	1
180	2	2	2	1	1	1	2	1	2	1	1	1	1	1	2	1	2	1	1	1	2	1	1	1	2	1	2	1
181	2	2	2	1	1	1	1	2	2	1	1	2	1	1	2	2	2	1	1	2	2	1	2	2	1	1	1	2
182	2	2	1	2	2	1	1	2	1	2	1	1	1	1	1	2	1	1	1	1	2	1	2	1	2	2	2	1
183	2	2	1	2	1	1	1	1	2	1	1	2	1	1	2	1	2	1	2	2	1	2	2	1	1	1	1	1
184	2	2	1	1	1	2	1	1	2	1	2	2	1	1	2	1	2	1	1	2	1	2	2	2	1	2	1	1
185	2	2	2	2	1	2	2	2	2	1	2	1	1	1	2	1	2	1	2	2	2	2	2	2	2	2	2	2
186	2	2	1	1	1	1	1	1	2	1	1	1	1	1	2	1	2	1	2	1	2	1	2	1	1	1	1	1
187	1	2	1	1	2	1	1	1	1	1	1	1	1	1	2	2	1	1	2	2	2	1	2	2	2	2	2	2
188	1	2	2	2	2	1	2	2	1	1	2	1	2	1	1	1	1	1	1	1	2	1	2	1	2	1	2	1
189	1	2	2	1	1	1	2	2	1	1	1	1	2	1	2	2	1	1	1	2	2	2	2	1	2	2	2	2
190	2	2	2	1	1	2	2	1	2	1	2	1	1	1	2	1	2	1	1	1	1	2	1	2	1	1	2	1
191	1	2	2	1	2	1	2	1	2	1	1	1	2	1	2	2	1	1	2	2	1	1	1	1	2	2	1	2
192	2	2	1	1	1	1	1	1	2	1	1	2	1	1	2	1	2	1	1	2	2	2	2	1	2	1	1	1
193	2	2	2	1	1	1	1	1	2	1	1	1	1	1	2	1	2	1	1	1	1	1	1	1	2	1	1	1
194	1	2	2	1	1	1	2	1	1	1	1	1	2	1	2	1	1	1	1	1	2	1	2	1	1	1	2	1
195	1	2	2	1	1	1	2	1	2	2	1	1	2	1	2	1	1	1	2	1	2	1	2	1	2	1	2	1
196	1	2	2	1	1	1	2	1	1	1	2	1	2	1	2	1	1	1	2	1	2	1	1	1	2	1	2	1
197	1	2	2	1	1	1	2	1	1	1	1	1	1	1	2	1	1	1	1	1	2	1	2	1	2	1	2	1
198	2	2	2	1	1	1	1	1	2	1	2	1	1	1	2	1	2	1	1	1	1	1	2	2	1	1	1	1
199	1	2	2	1	1	1	2	2	1	2	1	2	2	1	1	2	1	1	1	1	2	1	2	1	2	2	2	2
200	1	2	2	2	2	2	1	1	2	2	1	1	2	2	2	1	1	1	2	2	1	2	2	1	1	1	1	1
201	1	2	2	1	1	1	2	1	1	1	2	1	1	1	2	1	1	1	2	2	2	1	1	1	2	1	2	1
202	1	2	2	1	1	1	2	1	1	2	1	1	2	1	2	2	1	1	2	2	2	1	1	2	2	2	2	1
203	1	2	2	1	1	1	2	1	1	1	2	1	2	1	1	1	1	1	1	1	2	1	2	1	2	2	2	1
204	1	2	2	1	1	1	2	1	1	1	1	1	2	1	1	2	1	1	2	2	2	1	2	1	2	2	2	1
205	1	2	1	2	1	1	2	2	2	2	2	2	2	1	1	2	1	1	1	2	2	1	2	1	1	2	2	2
206	1	2	1	2	1	1	2	2	1	1	2	2	2	1	1	2	1	1	1	2	2	2	1	2	1	2	2	2
207	1	2	1	1	1	1	2	1	1	1	1	1	2	1	1	1	1	1	1	1	2	1	2	1	1	1	2	1
208	1	2	2	1	1	1	2	2	2	2	1	1	1	1	1	2	1	1	1	1	2	1	2	1	2	1	2	1
209	1	2	1	1	1	1	2	1	1	1	1	1	1	1	1	1	2	2	2	1	1	2	2	1	2	1	2	1
210	2	2	2	1	1	1	1	2	1	2	1	1	1	1	2	2	2	1	1	2	2	1	1	2	2	2	2	2
211	2	2	2	1	1	1	1	1	2	1	2	1	1	1	2	1	2	1	1	1	2	1	1	1	1	1	1	1
212	2	2	2	2	1	2	1	2	2	2	1	2	1	1	2	1	2	1	2	2	2	2	1	2	2	2	1	2
213	2	2	2	1	1	2	1	1	2	1	1	1	1	1	2	1	1	1	1	1	1	1	2	2	2	1	1	1
214	2	2	2	1	1	1	1	1	2	1	1	1	1	1	2	1	2	1	1	1	1	1	2	1	1	1	1	1
215	1	2	1	1	1	1	2	1	1	1	1	1	2	1	1	1	1	1	1	1	2	1	1	1	2	1	2	1
216	1	2	2	1	1	1	2	2	1	1	2	2	2	1	2	2	1	1	2	2	2	1	2	1	2	2	2	2
217	1	2	2	1	1	1	2	1	1	1	1	1	2	1	2	1	1	1	1	1	2	1	2	1	2	1	2	1
218	1	2	2	1	1	1	2	1	1	1	1	1	2	1	2	1	1	1	1	1	2	1	1	1	2	1	2	1
219	1	2	2	1	2	2	2	2	2	2	1	1	2	1	1	2	1	1	1	1	2	1	2	1	1	1	2	2
220	1	2	2	1	1	1	2	1	1	1	1	1	2	1	1	1	1	1	2	1	1	1	2	1	1	1	2	1
221	1	2	1	2	2	1	2	1	1	1	1	1	1	1	1	2	1	1	2	1	2	1	1	1	2	2	2	1
222	2	2	2	1	2	1	1	1	2	2	1	1	1	1	2	1	2	1	1	2	2	2	2	2	1	2	1	1
223	1	2	2	1	1	1	2	1	1	1	2	1	2	1	2	1	1	1	1	1	2	1	2	1	1	1	2	1
224	2	2	2	2	1	1	2	2	1	2	1	1	1	1	2	1	2	1	1	2	2	2	2	2	2	1	1	2
225	1	2	2	1	1	1	2	1	1	1	1	1	2	1	1	1	1	1	1	1	2	1	2	1	1	1	2	1
226	2	2	2	1	1	1	1	1	2	1	1	2	1	1	2	1	2	1	1	2	1	2	2	2	1	1	1	1
227	2	2	2	1	1	1	1	1	2	1	2	1	1	1	2	1	1	1	1	1	1	1	1	1	1	1	1	1
228	2	2	2	1	1	1	1	1	2	1	1	1	1	1	2	1	2	1	1	2	2	2	2	1	2	1	1	1
229	2	2	2	2	1	1	1	2	2	1	2	2	1	1	2	1	2	1	1	2	2	2	2	2	1	2	1	1
230	2	2	2	1	2	2	1	2	2	2	1	1	1	1	2	1	2	1	2	2	2	2	2	1	2	2	1	2
231	1	2	2	1	2	1	1	1	1	1	1	1	2	1	2	1	1	1	2	1	2	1	1	1	2	1	2	1
232	1	2	1	1	1	1	2	1	1	1	1	1	2	1	2	1	1	1	1	1	2	1	2	1	2	1	2	1
233	1	2	2	1	1	1	2	1	1	1	1	1	2	1	2	1	1	1	1	1	2	1	2	1	2	1	2	1
234	2	2	1	1	1	1	1	1	2	1	1	1	1	1	2	1	2	1	1	1	1	1	2	1	1	1	1	1
235	1	2	2	1	1	1	2	1	1	1	1	1	2	1	2	1	2	1	1	2	2	1	1	1	2	1	2	1
236	1	2	2	1	1	1	2	2	1	1	1	1	2	1	2	2	1	1	2	2	2	1	1	2	2	1	2	2
237	1	2	2	1	1	1	2	1	1	2	1	1	2	1	2	2	1	1	1	1	2	1	1	2	2	1	2	1
238	1	2	1	1	1	1	2	2	1	2	1	1	2	1	2	2	1	1	1	1	2	1	2	1	2	2	2	2
239	2	2	2	1	1	1	1	1	2	1	2	1	1	1	2	1	2	1	1	2	2	1	2	2	1	1	1	1
240	1	2	2	1	1	1	2	1	1	1	1	1	2	1	2	1	1	1	1	1	2	1	1	1	2	2	2	1
241	1	3	2	2	1	1	2	1	1	1	1	2	2	2	1	2	1	1	1	2	2	1	2	2	2	2	2	1
242	1	3	1	2	1	1	2	1	1	1	2	2	2	1	1	2	2	2	1	1	1	2	1	2	1	2	2	1
243	2	3	2	2	1	2	2	2	2	1	1	1	1	1	1	2	2	1	1	2	2	2	2	2	2	1	2	2
244	1	3	2	1	1	1	2	2	1	2	1	1	2	1	2	2	1	1	1	1	2	1	2	1	2	2	2	2
245	2	3	1	2	1	1	1	1	2	1	2	1	1	1	2	1	2	1	2	2	2	2	1	2	1	1	1	1
246	2	3	2	2	2	2	1	2	2	1	2	2	1	1	2	1	2	1	1	2	2	2	1	2	1	2	1	2
247	2	3	2	2	1	1	2	1	2	1	1	1	1	1	1	1	1	1	2	2	1	2	2	2	2	2	2	1
248	2	3	2	1	1	1	2	2	2	1	1	1	1	1	2	1	2	1	1	1	2	2	2	2	2	1	2	2
249	2	3	1	1	2	1	1	1	2	1	2	1	1	1	2	1	2	1	1	1	1	1	2	1	1	1	1	1
250	2	3	2	2	1	1	2	1	2	1	2	1	1	1	2	1	2	1	1	1	2	2	1	2	1	1	2	1
251	1	3	2	2	1	1	2	1	2	2	1	1	2	1	1	1	1	1	1	1	2	1	2	1	1	2	2	2
252	2	3	2	1	1	1	1	1	2	1	1	1	1	1	2	1	2	1	1	1	2	1	2	1	1	1	1	1
253	1	3	2	2	1	2	2	1	1	2	1	2	2	1	2	2	1	1	1	2	1	2	2	2	2	2	2	1
254	1	3	2	1	1	1	2	2	1	1	1	1	2	1	1	1	1	1	1	1	2	1	2	1	2	1	2	2
255	1	3	2	1	1	1	2	1	1	1	1	1	1	1	1	1	1	1	2	2	2	1	2	1	1	1	2	1
256	2	3	2	2	1	2	2	2	2	1	1	2	1	1	2	1	2	1	2	2	1	2	2	2	2	2	2	2
257	2	3	2	1	2	1	1	1	2	1	2	1	1	1	2	1	2	1	1	1	1	1	2	1	1	1	1	1
258	1	3	1	2	1	1	1	2	2	2	1	1	1	1	2	2	1	1	1	1	2	1	2	2	2	2	2	2
259	1	3	2	1	1	1	2	2	2	2	1	1	2	2	2	2	1	1	1	1	2	1	2	1	1	2	2	2
260	1	3	1	2	1	2	2	2	1	2	1	2	2	2	1	2	1	1	1	2	2	2	2	2	1	2	2	2
261	1	3	2	1	1	1	2	2	2	1	1	1	2	1	1	2	1	1	2	1	2	1	1	1	2	2	2	2
262	1	3	2	1	1	1	2	1	1	2	1	1	1	2	1	2	1	1	2	2	2	1	1	2	2	1	2	1
263	2	3	2	1	1	1	1	1	2	1	1	1	1	1	2	1	2	1	1	2	2	2	1	2	2	2	2	1
264	2	3	2	1	1	2	2	2	2	1	1	1	1	1	1	2	1	2	1	2	2	2	2	2	2	2	2	2
265	2	3	2	2	1	2	2	2	2	2	1	2	1	2	2	2	2	2	2	2	1	2	2	2	2	2	1	2
266	1	3	1	2	2	2	2	2	1	1	2	1	2	1	1	2	1	1	2	2	2	1	2	1	2	1	2	1
267	1	3	2	2	1	2	2	2	1	2	1	1	2	2	2	2	1	1	1	2	2	2	2	2	2	2	2	2
268	1	3	1	1	1	1	2	1	1	1	1	1	2	1	2	1	1	1	2	1	2	1	1	1	2	1	2	1
269	1	3	2	1	2	1	1	1	1	1	2	1	1	1	1	1	1	1	2	1	2	1	1	1	2	1	2	1
270	1	3	2	1	1	1	2	1	1	1	1	1	2	1	2	1	1	1	1	1	2	1	1	1	2	1	2	1
271	1	3	2	1	1	1	2	1	1	1	1	1	2	1	2	1	1	1	1	1	2	1	2	1	2	1	2	1
272	1	3	2	1	1	1	1	2	1	2	2	2	1	2	1	2	1	2	1	1	2	2	1	1	2	2	2	2
273	2	3	2	1	1	1	1	2	2	2	1	2	1	1	2	1	2	1	1	2	1	2	1	2	1	2	1	1
274	2	3	2	2	1	1	2	2	2	1	1	1	1	1	1	2	1	2	2	2	2	2	2	1	2	2	2	2
275	2	3	2	2	1	2	2	1	2	1	1	1	1	1	2	1	1	2	1	1	1	2	1	1	1	2	2	1
276	2	3	2	2	1	2	2	2	2	2	1	1	1	1	1	2	1	2	1	2	1	2	2	2	2	2	2	2
277	1	3	2	2	1	1	2	1	1	1	2	1	2	1	2	2	1	1	1	1	2	1	2	1	1	2	2	2
278	1	3	2	1	1	1	1	2	1	1	1	1	2	1	1	2	1	1	1	2	2	1	2	2	1	2	1	2
279	1	3	2	1	2	1	2	1	1	1	1	1	1	1	2	1	1	1	2	1	2	1	2	1	1	2	2	1
280	1	3	2	1	1	1	2	1	1	1	1	1	2	1	1	1	1	1	1	1	2	1	2	1	2	1	2	1
281	1	3	2	1	1	1	2	1	1	1	1	1	1	1	1	1	1	1	1	1	2	1	2	1	2	1	2	1
282	1	3	2	1	1	1	2	1	1	2	1	1	1	1	1	2	1	1	1	1	2	1	2	1	2	2	2	1
283	1	3	2	2	1	1	2	2	1	1	1	1	2	1	1	2	1	1	2	2	1	2	1	2	1	2	2	2
284	2	3	2	1	2	2	1	1	2	1	2	1	1	1	2	1	2	1	1	2	2	1	2	2	1	1	1	1
285	2	3	2	1	1	1	1	2	1	1	1	1	1	1	2	1	2	1	1	1	1	1	2	1	2	2	1	1
286	2	3	2	2	1	2	1	1	2	1	1	1	1	1	2	1	2	1	1	1	1	1	1	1	2	1	1	1
287	2	3	2	1	1	1	1	1	2	1	2	1	1	1	2	1	2	2	1	2	1	2	1	2	1	1	1	1
288	2	3	1	1	1	1	2	2	2	1	2	1	1	1	2	1	2	1	1	2	1	2	2	2	1	2	2	2
289	2	3	2	1	1	2	2	2	2	1	1	1	1	1	2	1	2	2	1	2	1	2	2	2	2	1	2	2
290	2	3	2	1	1	1	2	1	2	1	1	1	1	1	2	1	2	1	1	1	2	1	1	2	2	2	2	1
291	2	3	2	1	1	2	1	1	2	1	2	1	1	2	2	1	2	1	1	2	1	2	1	2	1	2	1	1
292	2	3	2	2	1	2	2	2	2	1	1	1	1	1	2	1	2	1	2	2	2	2	2	2	1	2	2	2
293	2	3	2	1	1	1	1	1	1	1	1	1	1	1	2	1	2	1	2	1	1	1	1	1	2	1	2	1
294	1	3	2	1	1	1	2	1	1	1	1	1	2	1	1	2	1	1	1	1	2	1	2	1	1	2	2	1
295	1	3	2	2	1	2	2	2	1	2	1	2	2	2	1	2	1	1	1	2	2	1	2	1	1	2	2	2
296	1	3	1	1	1	1	2	1	2	1	1	1	2	1	2	2	1	1	1	1	2	1	2	1	2	2	2	1
297	1	3	2	1	1	1	2	1	1	1	1	1	2	1	1	1	1	1	1	1	2	1	1	2	2	1	2	1
298	1	3	2	1	1	1	2	1	1	1	1	1	2	1	1	1	1	1	1	1	2	1	2	1	2	1	2	1
299	1	3	1	1	1	1	2	1	1	1	1	1	2	1	2	1	1	1	1	1	2	1	1	1	2	1	2	1
300	1	3	2	1	1	1	2	1	1	1	1	1	2	1	2	2	1	1	1	1	2	1	2	1	1	2	2	1
301	1	3	2	1	1	1	2	1	1	1	1	1	2	1	1	1	1	1	2	1	2	1	2	1	2	1	2	1
302	2	3	2	1	1	1	2	1	2	1	1	1	1	1	2	1	1	1	1	1	1	1	1	2	2	1	2	1
303	2	3	2	1	1	1	1	1	2	1	2	1	1	1	1	1	1	1	1	1	1	1	1	1	1	1	1	1
304	2	3	2	1	1	2	2	2	2	1	1	1	1	2	1	1	2	2	1	2	2	1	2	2	2	1	2	2
305	2	3	2	1	1	1	2	1	2	1	1	1	1	1	1	1	1	1	2	1	1	1	2	1	2	1	2	1
306	2	3	2	2	1	1	2	1	2	1	1	1	1	1	1	2	1	2	1	2	1	2	2	2	2	1	2	1
307	2	3	2	1	1	1	2	1	2	1	1	1	1	1	2	1	2	2	1	2	2	2	1	2	2	1	2	1
308	2	3	2	1	1	2	2	1	2	1	1	1	1	1	1	1	1	2	2	2	1	2	2	2	2	2	2	1
309	2	3	2	2	1	1	2	1	2	1	1	1	1	2	1	2	2	2	1	2	2	2	1	2	2	1	2	1
310	1	3	2	1	2	2	2	2	1	1	2	2	2	1	1	2	1	2	2	2	1	2	2	2	1	2	2	1
311	1	3	2	1	1	2	1	1	1	1	1	1	2	1	1	2	1	2	1	2	2	2	1	1	2	2	1	1
312	1	3	2	1	1	2	2	2	1	1	1	1	2	1	1	2	1	1	1	2	2	2	1	2	2	2	2	2
313	1	3	2	1	1	1	2	1	1	1	2	1	2	1	1	1	1	1	2	1	1	2	1	1	1	1	2	1
314	1	3	2	1	1	1	2	1	1	1	1	1	2	1	2	2	1	1	1	1	1	2	1	1	1	2	2	1
315	2	4	2	1	1	1	1	2	2	1	2	1	1	1	2	1	1	2	1	2	2	1	2	1	2	1	1	2
316	1	4	1	1	1	1	2	1	1	1	1	1	2	1	2	1	1	1	1	1	2	1	1	1	2	1	2	1
317	1	4	2	1	1	2	2	1	1	2	1	1	2	1	2	1	1	1	1	1	2	2	2	1	2	2	2	1
318	2	4	2	1	1	1	2	1	2	1	1	2	1	1	2	1	2	1	1	1	2	1	1	1	2	1	2	1
319	1	4	1	2	1	2	2	2	1	2	2	2	1	1	1	2	2	2	2	1	1	2	2	2	1	1	2	2
320	2	4	2	1	1	1	1	1	2	1	2	1	1	1	2	1	2	1	2	1	2	1	1	1	1	1	1	1
321	1	4	2	1	1	2	2	2	2	1	1	1	2	1	1	1	1	1	1	1	1	1	2	1	2	1	2	1
322	2	4	1	1	1	1	1	1	2	1	1	1	1	1	2	1	2	1	2	1	1	1	2	1	1	1	1	1
323	1	4	2	1	1	1	2	1	1	1	1	1	2	1	1	1	1	1	1	1	2	1	2	1	2	1	2	1
324	2	4	2	1	1	1	2	1	2	1	2	1	1	1	2	1	1	1	2	1	1	1	2	1	2	1	2	1
325	1	4	2	1	1	2	2	2	1	2	1	2	2	1	2	2	1	1	1	2	2	1	2	1	2	2	2	2
326	2	4	2	1	1	1	2	1	2	1	1	1	1	1	1	1	1	1	1	1	1	2	1	2	2	2	2	1
327	1	4	2	1	1	1	2	1	1	1	1	1	2	1	1	1	1	1	2	1	1	1	2	1	1	1	2	1
328	1	4	2	1	2	1	2	1	1	1	1	2	2	2	2	1	1	2	1	1	2	1	2	2	2	2	2	2
329	2	4	2	2	2	2	1	1	2	1	1	1	1	1	2	1	2	1	1	2	2	2	1	2	2	1	1	1
330	1	4	2	1	1	1	2	2	1	1	1	1	2	1	2	2	1	1	1	2	2	2	1	2	2	2	2	2
331	1	4	2	2	1	1	2	1	1	1	1	1	2	1	2	1	1	1	1	2	2	2	1	1	2	1	2	1
332	2	4	2	1	1	1	2	1	2	1	2	1	1	1	2	1	2	1	1	1	1	1	1	2	1	2	2	1
333	2	4	2	1	1	1	1	1	2	1	1	1	1	1	2	1	2	1	1	1	1	2	2	2	1	1	1	1
334	2	4	2	1	1	1	1	1	2	1	1	1	1	1	2	1	2	1	1	2	2	2	2	2	2	2	1	1
335	1	4	2	1	1	1	2	1	2	1	1	1	2	1	2	1	1	1	1	1	2	1	2	1	2	1	2	1
336	2	4	2	2	1	1	1	1	2	1	2	1	1	1	2	1	2	1	1	2	2	1	1	2	1	1	1	1
337	2	4	2	1	1	1	2	1	2	1	1	1	1	1	2	1	2	1	1	1	2	1	1	1	2	1	2	1
338	1	4	2	2	1	1	2	1	1	1	1	1	2	1	1	2	1	1	1	1	2	2	1	2	2	2	2	1
339	1	4	2	2	1	2	2	1	1	1	1	2	2	2	2	2	1	1	2	2	2	2	1	1	2	1	2	1
340	1	4	1	2	1	1	2	1	1	1	1	2	2	2	2	2	1	1	1	2	2	2	2	2	2	2	2	1
341	2	4	2	2	1	1	1	2	2	1	1	1	1	1	2	2	1	1	1	2	1	2	2	2	2	2	1	2
342	2	4	2	2	1	1	2	2	2	1	1	2	1	1	1	1	1	2	2	2	1	2	2	1	1	2	2	2
343	1	4	2	2	1	1	2	1	1	2	1	1	2	1	2	2	1	1	1	1	2	1	1	1	2	1	2	1
344	1	4	2	1	2	1	2	2	1	1	2	2	2	1	1	1	1	1	2	1	2	2	2	1	2	2	2	1
345	2	4	1	2	1	2	1	2	2	1	2	2	1	1	2	1	2	1	2	2	2	2	2	2	1	1	1	2
346	1	4	2	2	2	1	2	2	1	1	2	1	1	1	1	1	1	1	1	2	2	1	2	2	1	2	2	2
347	1	4	2	1	1	1	2	1	1	2	2	1	2	1	1	2	1	1	1	1	2	1	2	1	2	1	2	1
348	2	4	2	2	1	2	1	1	2	1	1	1	1	1	2	1	2	1	1	2	1	2	2	2	1	1	1	1
349	2	4	2	2	1	1	2	1	2	1	1	1	1	1	1	1	2	2	1	2	2	2	2	2	2	2	2	1
350	2	4	2	2	1	2	2	2	2	2	1	2	1	1	1	2	1	2	1	2	1	2	2	2	2	2	2	2
351	1	4	2	2	1	2	2	2	1	2	1	2	2	2	2	2	1	2	1	2	2	2	1	2	2	2	2	2
352	2	4	2	1	1	2	2	1	2	1	1	1	1	1	2	1	2	1	1	2	1	1	1	2	1	1	2	1
353	1	4	2	1	1	1	2	1	1	1	2	1	2	1	2	1	1	1	2	1	2	1	1	1	2	1	2	1
354	1	4	2	1	1	1	2	1	1	1	1	1	2	1	2	1	1	1	1	1	2	1	1	1	2	1	2	1
355	2	4	2	1	1	1	1	1	2	1	1	1	1	1	2	1	2	1	1	1	2	1	1	1	2	1	1	1
356	2	4	2	1	1	1	1	1	2	1	2	1	1	1	2	1	2	1	1	1	2	1	1	1	1	1	1	1
357	1	4	1	2	1	2	2	1	1	2	1	1	1	1	1	2	1	1	1	2	2	1	2	1	2	2	2	1
358	1	4	2	2	1	1	2	1	1	1	1	1	1	2	2	2	1	1	1	1	2	1	2	2	1	2	2	1
359	1	4	2	1	1	1	1	2	1	1	2	2	2	1	2	2	1	1	1	1	2	1	2	1	2	1	2	1
360	2	4	2	2	1	2	2	2	2	1	2	1	1	1	2	1	2	1	2	2	2	1	1	1	2	2	2	2
361	2	4	2	1	1	1	1	1	2	2	2	1	2	1	2	2	2	1	2	2	2	1	1	1	1	1	1	1
362	1	4	2	2	1	1	2	1	1	1	1	1	1	1	1	2	1	1	2	2	2	1	1	2	2	2	2	1
363	2	4	2	2	1	2	1	1	2	1	1	1	1	1	2	1	2	1	1	2	2	1	2	2	1	1	1	1
364	2	4	1	2	1	1	1	1	2	1	2	1	1	1	2	1	2	1	2	2	1	2	2	1	1	1	1	1
365	2	4	2	1	1	1	1	1	2	1	1	1	1	1	2	1	2	1	2	2	1	2	2	1	1	1	1	1
366	1	4	2	1	1	1	2	1	1	1	1	1	2	1	2	1	1	1	1	1	2	1	2	1	1	1	2	1
367	2	4	2	2	1	2	1	1	2	1	1	1	1	1	2	1	2	1	1	2	2	1	2	2	1	1	1	1
368	2	4	2	1	1	1	2	2	2	1	1	1	1	1	1	1	2	1	1	2	2	2	2	2	2	2	2	2
369	1	4	2	1	1	1	2	1	1	1	1	1	2	1	2	1	1	1	1	1	2	1	2	1	2	1	2	1
370	1	4	2	1	2	2	2	1	1	1	1	1	2	1	2	2	1	1	1	2	2	2	1	2	2	2	2	1
371	2	5	2	1	2	2	1	1	2	1	1	1	1	1	2	1	2	1	1	1	2	1	2	1	2	1	1	1
372	2	5	2	1	2	2	1	1	2	1	2	1	1	1	2	1	2	1	1	2	1	1	2	1	1	1	1	1
373	2	5	2	2	1	2	1	1	2	2	1	1	1	1	2	2	2	1	2	2	1	2	2	2	1	1	1	1
374	2	5	2	1	1	2	1	1	2	1	1	1	1	1	2	1	2	1	1	2	1	1	2	2	1	1	1	1
375	2	5	2	2	1	2	1	2	2	2	1	1	1	1	2	1	2	1	1	2	1	2	2	1	2	2	1	2
376	2	5	2	1	1	2	1	1	2	1	1	1	1	1	2	1	2	1	1	2	2	2	2	2	1	1	1	1
377	2	5	2	1	1	1	1	2	2	1	1	1	1	1	2	1	2	1	1	2	1	1	2	2	1	2	1	2
378	2	5	2	1	1	2	1	1	1	2	1	2	1	1	1	2	1	1	2	2	1	1	2	1	1	1	2	1
379	2	5	2	2	1	2	2	2	2	1	1	1	1	1	1	2	1	1	1	2	2	2	2	2	2	2	2	2
380	2	5	2	2	1	2	1	1	2	1	1	1	1	1	2	1	2	1	2	2	1	2	2	2	1	1	1	1
381	2	5	2	1	1	1	1	1	2	1	1	1	1	1	2	1	2	1	2	1	1	1	2	1	1	1	1	1
382	2	5	1	2	1	2	1	1	2	1	1	1	1	1	2	1	2	1	2	2	1	2	2	1	1	1	1	1
383	2	5	2	1	1	1	1	1	2	1	1	1	1	1	2	1	2	1	1	2	2	1	2	2	1	2	1	1
384	2	5	2	1	1	1	1	1	2	1	1	1	1	1	2	1	1	1	2	1	1	1	2	1	2	1	1	1
385	2	5	2	1	1	2	1	1	2	1	1	1	1	1	2	1	2	2	1	1	2	2	1	2	1	1	1	1
386	2	5	2	1	1	2	1	1	2	1	1	1	1	2	1	1	2	2	1	2	1	1	2	2	1	2	1	1
387	2	5	2	1	1	1	2	2	2	1	2	1	1	1	2	1	2	1	1	2	1	1	2	2	1	2	2	2
388	1	5	2	1	1	1	1	1	1	1	2	1	1	1	1	1	2	2	1	1	2	1	2	1	1	1	1	1
389	1	5	2	1	1	1	1	2	1	2	2	2	2	1	2	1	1	1	1	1	2	1	2	1	1	2	1	2
390	1	5	2	1	2	1	2	1	1	1	1	1	1	2	2	2	1	1	2	2	2	1	2	2	2	2	2	1
391	1	5	2	1	1	2	2	2	1	1	1	1	1	1	1	2	1	1	1	1	2	1	2	1	2	2	2	2
392	1	5	2	2	2	1	2	1	1	1	1	1	2	1	2	2	1	1	1	1	2	1	1	1	2	1	2	1
393	1	5	2	1	1	1	2	1	1	1	2	2	1	1	1	2	1	1	1	1	2	1	2	1	2	1	2	1
394	1	5	2	2	1	1	2	2	1	1	2	2	2	1	2	2	1	1	1	2	2	2	2	1	2	2	2	1
395	1	5	2	1	1	1	2	1	1	1	2	1	1	1	1	1	1	1	2	1	2	1	2	1	2	1	2	1
396	1	5	1	2	1	1	2	1	1	1	1	1	2	1	2	2	1	1	1	1	2	1	2	2	1	2	2	1
397	1	5	2	1	1	1	2	1	1	1	2	2	2	1	1	2	1	1	1	2	2	1	2	2	2	1	2	1
398	1	5	2	1	1	1	2	1	1	1	1	1	2	1	1	1	1	1	1	1	2	1	2	1	1	1	2	1
399	1	5	2	1	2	2	2	1	1	1	2	2	2	2	2	1	1	1	1	1	2	1	1	1	2	2	2	1
400	1	5	2	1	1	1	2	1	1	2	1	1	2	1	2	2	1	1	2	2	2	2	2	1	2	2	2	1
401	1	5	2	1	1	2	1	2	1	2	1	1	2	2	2	2	1	1	1	1	2	1	2	1	1	2	2	2
402	1	5	2	2	1	2	2	1	1	2	1	1	2	1	2	2	1	1	2	2	2	2	2	1	2	2	2	1
403	1	5	2	1	1	1	2	1	1	1	1	1	2	1	2	1	1	1	1	1	2	1	2	1	2	2	2	1
404	1	5	2	2	1	2	2	1	1	2	1	1	1	1	1	2	1	2	1	2	2	1	2	1	1	2	2	2
405	1	5	2	2	1	1	2	1	1	1	1	1	2	1	2	2	1	1	1	2	2	1	1	1	2	1	2	1
406	1	5	2	1	1	1	2	1	1	1	1	1	1	1	2	2	1	1	2	2	2	1	2	1	2	2	2	1
407	1	5	2	1	1	1	1	2	1	1	1	1	2	1	2	1	1	1	1	1	2	1	2	1	1	2	2	2
408	1	5	2	1	2	1	2	2	1	2	2	1	1	1	1	2	1	1	1	1	2	1	2	1	1	2	2	2
409	1	5	2	1	2	1	2	1	1	1	1	1	2	1	1	2	1	1	2	1	2	1	2	1	2	2	2	1
410	1	5	2	1	1	2	2	1	1	1	2	1	2	1	2	1	1	2	1	1	2	1	1	1	2	2	2	1
411	1	5	2	1	1	1	2	1	1	2	1	1	2	1	1	1	1	1	1	1	2	1	2	1	2	1	2	1
412	1	5	1	1	1	1	2	1	1	1	1	1	1	2	2	2	1	1	1	1	2	1	2	1	2	2	2	1
413	1	5	2	1	1	1	2	1	1	1	2	2	2	2	1	1	1	1	2	2	2	2	2	2	2	2	2	1
414	1	5	1	1	2	1	1	1	2	1	1	1	2	1	1	1	1	1	1	1	2	1	2	1	2	1	2	1
415	1	5	2	2	1	1	2	1	1	1	2	2	2	2	2	1	1	1	2	2	2	1	2	1	2	1	2	1
416	2	5	2	2	1	2	1	2	2	2	1	1	1	1	2	2	2	2	1	2	2	2	2	2	2	2	1	2
417	2	5	2	2	1	1	1	1	2	1	1	2	1	1	2	1	2	1	1	2	2	1	1	2	1	2	1	1
418	2	5	2	1	1	1	1	1	2	1	1	1	1	1	2	1	2	1	1	1	1	1	2	1	1	1	1	1
419	2	5	2	1	1	1	1	2	2	1	1	1	1	1	2	1	2	1	1	2	2	1	2	2	1	1	1	2
420	2	5	2	1	1	1	2	1	2	1	2	1	1	1	2	1	1	2	1	1	1	1	1	2	2	1	2	1
421	2	5	1	1	1	2	1	1	2	2	2	1	1	1	2	2	2	2	1	2	1	1	2	1	1	1	2	2
422	2	5	2	1	1	1	1	1	2	1	1	1	1	1	1	1	2	1	1	2	2	1	1	2	1	1	1	1
423	2	5	2	1	1	1	1	1	2	1	2	1	1	1	2	1	2	1	1	2	2	1	2	2	1	1	1	1
424	2	5	1	2	2	1	1	1	2	1	1	1	1	1	2	1	1	1	2	1	1	1	2	1	2	1	1	1
425	2	5	2	1	1	1	1	1	2	1	1	1	1	1	2	1	2	1	1	1	1	1	1	1	1	1	1	1
426	1	6	2	1	1	1	2	1	1	1	1	1	2	1	2	1	1	1	1	1	2	1	2	1	1	2	2	1
427	2	6	1	1	2	2	1	2	2	1	1	1	1	1	2	2	1	1	1	1	2	1	1	1	2	1	1	1
428	2	6	2	2	1	1	2	2	2	2	1	1	1	1	1	2	1	2	2	2	1	2	2	2	2	2	2	2
429	2	5	2	2	1	1	1	2	2	2	1	1	1	1	2	1	2	1	1	1	1	2	2	2	1	1	1	1
430	1	6	2	2	2	2	2	2	1	1	2	2	2	1	1	2	1	2	2	2	1	2	2	1	1	2	2	2
431	1	6	2	2	2	2	1	2	1	2	1	2	2	2	1	2	1	1	1	2	2	2	2	1	2	2	2	2
432	1	6	2	2	2	1	2	2	1	2	2	2	2	2	1	2	1	2	2	2	2	2	1	1	2	2	2	2
433	1	6	2	2	1	1	2	1	1	2	1	1	2	1	2	2	1	1	1	1	2	1	1	2	2	1	2	1
434	1	6	1	1	1	1	2	1	1	1	1	1	2	1	2	1	1	1	1	1	2	1	1	1	2	1	2	1
435	1	6	2	2	2	2	2	2	1	1	2	2	2	1	1	2	1	1	2	1	1	2	2	2	1	2	2	2
436	1	6	2	1	1	1	2	1	1	1	2	1	2	1	1	2	2	1	2	2	2	1	2	1	2	2	2	1
437	1	6	2	2	2	1	2	1	1	2	2	2	2	1	1	2	1	1	2	1	1	2	2	1	1	2	2	1
438	1	6	2	1	1	1	2	1	1	2	2	1	2	1	2	2	1	1	1	1	2	1	2	1	1	2	2	1
439	1	6	2	1	1	1	1	1	1	1	1	1	1	1	2	1	1	1	1	1	2	1	2	1	2	1	2	1
440	1	6	2	2	1	1	2	1	1	1	1	1	2	1	2	2	1	1	1	1	2	1	2	1	2	2	2	1
441	1	6	2	1	2	2	1	2	1	1	2	2	2	1	1	2	1	2	1	2	1	2	2	1	2	2	2	2
442	1	6	1	1	1	1	2	1	2	1	1	1	1	1	2	1	2	1	1	1	2	1	1	1	1	1	2	1
443	1	6	2	2	1	2	2	1	1	1	2	2	2	1	1	2	1	1	1	2	1	2	2	1	1	2	2	1
444	1	6	2	2	2	2	2	2	1	2	1	2	2	2	1	2	1	1	2	2	1	2	2	2	2	2	2	2
445	2	6	2	2	1	1	1	2	2	1	1	1	1	1	2	1	2	1	1	2	2	1	2	2	1	1	1	2
446	2	6	2	1	1	1	1	1	2	1	1	2	1	1	2	1	2	1	1	2	2	1	2	2	2	2	1	1
447	2	6	1	1	1	1	1	1	2	1	1	1	1	1	2	1	2	1	1	2	2	1	2	2	2	2	1	1
448	1	6	2	1	2	1	2	1	1	1	1	1	2	1	1	1	1	1	2	1	2	1	2	1	2	1	2	1
449	1	6	2	2	1	2	2	1	1	2	1	2	2	2	1	2	1	1	2	2	2	1	1	2	2	2	2	1
450	1	6	2	1	1	1	2	2	1	1	1	1	1	1	2	2	1	1	2	1	2	2	1	2	1	1	2	2
451	1	6	2	1	1	1	1	2	1	2	1	1	2	1	2	2	1	1	1	2	2	1	1	2	2	2	2	2
452	1	6	1	2	1	1	2	2	1	2	1	2	1	2	1	2	1	1	1	1	2	1	2	2	2	2	2	2
453	1	6	2	1	1	1	2	1	1	1	1	1	2	1	1	2	1	1	1	1	2	2	2	1	2	2	2	1
454	1	6	2	2	1	1	2	2	1	2	1	1	1	2	2	2	1	1	1	1	2	1	2	2	2	2	2	2
455	1	6	1	1	1	1	2	2	1	2	1	1	1	1	1	2	1	1	1	2	2	1	2	1	1	2	2	1
456	1	6	2	1	1	2	2	1	1	1	1	2	2	1	2	2	1	2	1	2	2	2	1	2	2	2	2	1
457	2	6	2	2	1	1	2	1	2	1	1	1	1	1	1	1	1	1	1	2	2	2	2	2	1	2	2	1
458	1	6	2	1	1	2	2	2	1	2	1	1	2	1	2	2	1	1	1	1	2	2	2	1	2	2	2	2
459	1	6	2	2	2	2	2	2	1	2	2	1	2	1	1	2	1	2	2	2	2	1	2	1	1	1	2	2
460	1	6	2	1	1	1	2	1	1	1	1	1	2	1	2	1	1	1	2	1	2	1	1	1	2	1	2	1
461	1	6	2	1	1	1	2	1	1	1	1	1	2	1	2	1	1	1	1	1	2	1	1	1	2	1	2	1
462	1	6	1	1	1	1	2	1	1	1	2	2	1	1	2	2	1	1	1	1	2	1	2	2	2	2	2	1
463	1	6	2	2	2	2	1	2	1	1	2	2	2	2	2	2	1	2	2	2	2	2	2	2	2	1	2	2
464	1	6	1	1	1	1	2	1	1	1	1	1	1	1	2	1	1	1	2	1	2	1	2	1	2	1	2	1
465	1	6	2	1	1	2	2	2	1	1	1	1	2	1	1	2	2	2	1	2	2	2	1	2	2	2	2	2
466	1	6	2	1	1	2	2	2	1	2	1	2	2	1	2	2	1	2	1	2	2	2	2	1	2	2	2	2
467	1	6	2	1	2	2	2	2	1	1	2	2	2	1	1	2	1	1	2	2	1	2	2	1	1	2	2	2
468	1	6	2	1	1	1	2	2	1	1	1	2	2	1	2	2	1	1	1	1	2	1	1	2	2	2	2	2
469	1	6	2	2	1	2	2	2	1	1	1	1	1	2	1	2	1	1	1	1	2	1	2	1	1	2	2	2
470	1	6	2	1	2	2	2	1	2	1	1	1	2	1	1	2	1	1	2	1	2	1	2	1	2	1	2	1
471	1	6	2	1	1	1	2	1	1	1	1	1	2	1	2	1	1	1	1	1	2	1	1	1	2	1	2	1
472	1	6	2	1	1	1	2	1	1	1	1	1	1	1	2	1	1	1	1	1	2	1	2	1	2	1	2	1
473	1	6	1	1	2	1	2	1	2	2	1	1	2	1	1	1	1	1	2	1	2	1	2	1	2	1	2	1
474	2	6	2	2	1	2	2	2	2	2	1	2	1	1	2	1	1	2	2	2	1	2	1	2	1	2	2	2
475	2	6	1	2	1	2	2	2	2	1	1	1	1	1	1	2	1	1	1	2	1	2	2	2	1	2	2	2
476	2	6	2	1	1	1	2	1	2	1	2	1	1	1	2	1	2	1	1	2	1	2	2	2	1	1	2	1
477	1	6	2	1	1	1	2	1	1	1	1	1	2	1	2	1	1	1	1	1	2	1	1	1	2	1	2	1
478	1	6	2	1	1	1	2	1	1	1	1	1	2	1	1	2	1	1	2	1	2	2	2	1	2	1	2	1
479	1	6	2	2	1	1	2	2	1	2	1	1	2	2	2	2	1	1	1	2	2	2	1	2	1	2	2	2
480	1	6	2	1	1	2	2	2	1	1	1	1	2	2	2	2	1	1	1	1	2	1	2	1	2	2	2	2
481	1	6	1	1	1	1	2	2	1	1	1	1	1	1	2	1	1	1	1	1	2	1	2	1	1	1	2	2
482	1	6	2	1	1	1	2	1	1	1	1	1	2	1	2	2	1	1	1	1	2	1	2	1	2	1	2	1
483	1	6	2	2	1	2	2	2	1	1	2	2	2	2	1	2	1	1	2	2	2	2	2	1	1	2	2	2
484	2	6	2	1	1	1	1	1	1	1	2	1	1	1	1	1	1	1	2	2	1	1	1	1	1	1	1	1
485	2	6	1	2	1	1	1	1	2	1	1	1	1	1	2	1	2	1	1	1	2	1	2	2	1	2	1	1
486	2	6	2	1	1	1	1	1	2	1	1	1	1	1	1	1	1	1	1	1	1	1	1	1	1	1	1	1
487	2	6	2	2	1	1	2	1	2	1	1	1	1	1	1	2	1	2	1	1	1	2	2	2	2	1	2	1
488	2	6	2	2	1	2	1	1	2	1	1	1	1	1	2	2	2	1	1	2	1	1	1	2	1	1	1	1
489	2	6	2	1	1	1	1	1	2	1	1	1	1	1	2	1	1	1	2	2	1	1	1	2	2	1	1	1
490	2	6	2	2	2	2	1	1	2	1	1	1	1	1	2	2	2	2	2	2	1	2	1	2	2	1	1	1
491	2	6	2	2	1	2	2	2	2	1	1	1	1	1	1	2	1	1	2	2	1	2	2	2	2	2	2	2
492	2	6	2	1	1	1	1	1	2	1	2	2	2	2	2	1	2	1	2	2	1	2	2	2	1	1	1	1
493	2	6	2	2	1	1	2	2	2	1	1	1	1	2	1	1	1	1	2	2	1	1	2	2	2	2	2	2
494	2	6	2	2	1	2	1	2	2	1	1	1	1	1	2	2	2	1	1	2	1	2	2	1	2	2	1	2
495	2	6	2	2	1	2	1	2	2	2	1	1	1	1	2	1	2	2	1	2	2	2	1	2	1	2	1	2
496	2	6	2	1	1	2	1	1	2	1	1	1	1	1	1	1	1	1	1	1	1	1	2	2	1	2	1	1
497	2	6	2	1	1	1	2	1	2	1	1	1	1	1	2	1	2	1	1	1	2	1	1	1	2	1	2	1
498	2	6	2	2	1	2	2	2	2	2	1	1	1	2	2	2	2	1	1	2	2	2	1	2	2	2	2	2
499	2	6	1	2	2	2	2	1	1	1	1	1	1	1	2	1	2	1	1	1	2	1	1	1	2	1	1	1
500	2	6	2	1	1	1	1	1	2	1	2	1	1	1	2	1	2	1	2	2	2	2	2	2	1	2	1	1
501	2	6	2	2	1	2	1	2	2	2	1	2	1	1	2	1	2	1	1	2	1	2	2	2	2	2	1	2
502	2	6	2	2	1	1	2	2	2	1	1	1	1	1	2	1	2	1	1	1	2	2	2	2	2	1	2	2
503	2	6	2	1	1	1	2	2	2	1	1	1	1	1	1	2	1	1	2	2	1	2	2	2	2	2	2	2
504	2	6	2	1	1	1	1	2	2	1	1	1	1	1	2	1	2	1	1	1	1	1	2	1	2	1	1	2
505	2	6	2	1	1	1	1	1	2	1	2	1	1	1	2	1	1	1	1	1	1	1	2	1	2	1	1	1
506	2	6	1	1	1	1	1	1	2	1	2	1	1	1	2	1	2	1	1	1	1	1	1	1	1	1	1	1
507	2	6	2	1	1	1	1	1	2	1	2	1	1	1	2	1	2	1	1	1	2	1	1	1	1	1	1	1
508	2	6	2	1	1	1	2	1	2	1	1	1	1	1	2	2	2	2	1	2	1	1	2	2	2	2	2	1
509	2	6	1	2	1	2	1	2	2	1	2	2	1	1	1	2	2	1	2	2	2	2	2	2	1	2	1	2
510	2	6	2	1	1	1	2	1	2	1	1	1	1	1	2	1	2	1	1	1	2	1	1	1	2	1	2	1
511	2	6	2	2	1	2	2	2	2	1	1	1	1	1	2	1	2	1	1	1	1	1	1	1	2	2	2	2
512	2	6	2	2	1	2	1	2	2	1	1	1	1	1	2	1	2	2	2	2	1	2	2	1	1	2	1	2
513	2	6	2	1	1	1	1	1	2	1	2	1	1	1	2	1	2	1	1	2	2	1	1	1	1	1	1	1
514	2	6	2	2	1	1	1	2	2	2	1	1	1	1	2	1	2	1	1	2	2	2	2	2	2	2	1	2
515	2	6	2	2	1	1	2	1	2	2	2	2	2	2	2	2	1	1	2	2	2	2	2	2	2	2	2	2
516	2	6	2	1	1	2	1	1	2	1	1	1	1	1	2	1	2	1	1	1	1	2	2	2	1	1	1	1
517	2	6	2	1	1	1	2	1	2	1	1	1	1	1	2	1	2	2	1	2	1	1	1	2	2	1	2	1
518	2	6	2	1	1	2	2	2	1	2	1	1	2	2	2	1	2	1	1	2	2	2	2	2	1	1	1	1
519	2	6	2	1	1	2	2	1	2	2	2	2	1	1	1	2	2	1	1	2	2	2	2	2	1	2	1	2
520	2	6	2	1	1	1	2	1	2	1	1	1	1	1	2	1	2	1	1	1	2	1	2	1	1	1	2	1
521	2	6	2	1	1	1	1	1	2	1	2	1	1	1	2	1	2	1	2	1	1	1	2	1	1	1	1	1
522	2	6	2	1	1	2	1	1	2	1	2	2	1	1	2	1	2	1	1	2	1	1	2	2	1	1	1	1
523	2	6	2	1	1	1	1	1	2	2	2	2	1	1	2	1	2	1	1	2	2	1	1	2	1	1	1	1
524	2	6	2	2	1	1	2	1	2	1	1	1	1	1	2	1	2	1	1	2	2	1	1	2	2	1	2	1
525	2	7	2	1	1	1	1	2	2	1	1	1	1	1	2	1	2	1	1	2	1	2	2	2	2	1	2	1
526	1	7	2	2	1	2	1	2	1	2	1	1	2	1	2	2	1	1	2	2	1	2	2	1	1	2	2	2
527	2	7	2	2	1	1	2	2	2	1	1	1	1	1	2	2	2	2	1	1	2	1	2	2	2	2	2	2
528	2	7	2	2	1	2	2	2	2	1	1	1	1	2	2	1	2	1	1	2	2	2	1	2	2	1	2	2
529	2	7	2	1	1	1	2	1	2	1	2	2	1	1	2	1	2	1	1	2	2	2	2	1	2	1	2	1
530	1	7	2	1	1	1	1	1	2	1	1	1	2	1	1	1	1	1	1	1	2	1	2	1	2	1	2	1
531	2	7	2	1	1	1	1	1	2	1	1	1	1	1	2	1	2	1	1	1	2	1	2	1	2	1	1	1
532	2	7	2	1	1	1	1	1	1	1	1	1	2	1	1	1	1	1	1	1	1	1	1	1	1	1	1	1
533	1	7	2	1	1	2	2	2	1	1	1	2	2	2	1	2	1	1	2	2	1	2	2	1	2	2	2	2
534	1	7	2	2	1	1	2	2	1	1	1	2	2	1	1	1	1	2	2	2	1	1	2	1	1	1	2	1
535	1	7	1	2	2	2	1	1	2	2	1	2	2	1	1	1	1	2	2	1	2	2	2	1	2	1	1	1
536	1	7	2	1	2	2	2	2	1	1	1	2	2	1	1	2	1	2	1	2	2	2	2	1	2	2	2	1
537	2	7	2	2	1	1	1	2	2	1	1	1	1	1	2	1	2	1	1	2	2	2	2	1	1	2	1	2
538	2	7	2	1	1	1	2	1	2	1	1	1	1	1	2	1	2	1	1	1	1	1	2	1	2	1	2	1
539	1	7	2	1	1	1	2	1	1	2	1	2	2	1	1	2	1	1	1	2	2	1	2	2	2	2	2	1
540	2	7	2	2	1	2	2	2	2	2	1	1	1	2	1	2	1	2	1	2	2	2	2	2	2	2	1	2
541	2	7	2	2	1	1	2	1	2	1	1	1	1	1	1	2	1	1	1	2	2	2	2	2	2	2	2	1
542	1	7	2	1	2	2	1	2	2	2	1	1	2	1	1	2	1	1	1	1	1	2	2	1	1	2	1	2
543	1	7	2	1	1	1	2	1	1	1	1	1	2	1	2	1	1	1	1	1	2	1	2	1	2	1	2	1
544	2	7	2	1	1	1	1	1	2	1	1	1	1	1	2	1	2	1	1	1	2	1	2	1	1	1	1	1
545	2	7	2	1	1	1	2	1	2	1	1	1	1	1	2	1	2	1	2	2	2	1	1	2	1	1	2	1
546	1	7	2	2	1	1	2	2	1	2	1	1	2	1	2	2	1	1	2	1	2	2	2	2	2	2	2	2
547	2	7	2	2	1	1	2	1	2	1	1	1	1	1	1	2	1	2	1	2	1	2	2	2	2	2	2	1
548	1	7	1	2	2	2	1	2	2	2	2	2	1	2	1	2	2	2	2	2	1	2	2	1	1	2	1	2
549	1	7	2	2	2	1	2	1	1	1	1	2	2	1	1	2	1	1	2	2	2	2	2	1	2	2	2	1
550	1	7	2	1	1	1	2	1	1	1	1	1	2	1	1	1	1	1	1	1	2	1	2	1	2	1	2	1
551	2	7	2	2	1	1	2	1	2	1	1	1	1	1	2	1	2	1	1	1	1	2	2	1	1	2	2	1
552	1	7	2	1	2	2	2	2	1	2	1	2	2	1	2	2	1	2	2	2	2	2	2	2	2	2	2	2
553	2	7	1	2	1	2	1	1	2	1	1	2	1	1	2	1	2	1	2	2	2	2	2	2	1	1	1	1
554	1	7	2	1	1	1	2	1	1	1	1	2	2	2	2	1	1	2	1	2	2	1	1	2	2	1	2	1
555	2	7	2	1	1	1	2	1	2	1	1	1	1	1	1	1	1	1	1	1	1	2	1	1	2	1	2	1
556	1	7	2	1	2	1	2	1	1	1	2	1	2	1	1	1	1	1	2	1	1	1	2	1	1	1	2	1
557	2	7	2	1	1	1	2	1	2	1	1	1	1	1	2	1	2	1	1	1	2	1	2	1	2	1	2	1
558	1	7	2	1	1	1	2	1	1	1	1	1	2	1	2	2	1	1	2	1	2	2	2	1	2	2	2	1
559	1	7	2	1	1	2	1	1	1	1	1	1	2	1	1	1	1	2	2	1	2	1	2	1	2	1	1	1
560	2	7	2	2	1	2	2	2	2	2	1	1	1	1	2	2	2	1	1	2	1	2	2	2	1	2	2	2
561	1	7	2	1	1	1	2	1	1	1	1	1	2	1	2	1	1	1	1	1	2	1	1	1	2	1	2	1
562	2	7	1	2	1	2	2	2	2	2	1	2	1	2	2	1	2	1	1	2	2	2	1	2	2	2	2	2
563	1	7	2	1	2	2	2	2	1	1	2	2	2	1	1	2	1	2	1	2	1	2	2	2	2	2	2	2
564	1	7	1	1	2	1	2	1	2	2	1	1	2	1	1	1	1	1	2	1	2	2	2	1	2	1	2	1
565	1	7	2	1	2	1	2	1	1	1	2	1	2	1	1	1	1	1	2	1	2	1	2	1	2	1	2	1
566	2	7	2	2	1	1	2	1	2	1	1	1	1	1	2	1	1	2	1	2	2	2	2	2	2	2	2	1
567	2	8	2	2	1	1	2	1	2	1	1	1	1	1	1	2	2	1	2	2	1	2	2	2	1	2	2	1
568	2	8	2	1	1	1	1	1	2	1	1	1	1	1	2	1	2	1	1	1	2	1	2	2	1	1	1	1
569	2	8	2	2	2	2	1	2	2	2	1	1	1	1	2	1	2	1	1	2	2	1	2	2	2	1	1	2
570	2	8	2	2	1	2	1	1	2	2	2	1	1	1	2	1	2	1	1	2	2	2	1	2	1	1	1	1
571	2	8	2	2	1	2	1	2	2	1	1	2	1	1	2	1	2	1	2	2	1	2	2	2	1	1	1	2
572	2	8	2	1	2	2	1	1	2	1	1	1	1	1	2	1	2	1	1	2	2	2	1	2	2	2	1	1
573	2	8	2	1	1	1	2	1	2	1	1	1	1	1	2	1	1	1	2	1	1	1	2	1	2	1	2	1
574	1	8	2	1	1	1	2	2	1	2	1	1	2	1	2	2	1	1	1	1	2	1	2	1	1	2	2	2
575	1	8	2	1	1	2	2	2	1	1	2	2	2	1	1	2	1	2	2	2	2	2	2	2	2	2	2	2
576	1	8	2	1	2	2	2	2	1	1	2	1	2	1	1	2	1	2	2	2	1	2	2	1	2	2	2	2
577	2	8	1	2	1	2	1	2	2	2	2	2	1	1	2	2	2	1	1	2	2	2	2	2	1	2	1	2
578	1	8	2	1	1	2	2	1	1	1	1	1	2	1	2	2	1	1	1	2	2	2	1	2	2	2	2	1
579	2	8	2	2	1	1	2	2	2	1	1	1	1	1	2	1	1	2	2	2	2	1	2	2	1	2	2	2
580	2	8	2	2	1	1	1	1	2	2	1	1	1	1	2	1	2	1	2	2	2	2	2	2	1	2	1	1
581	1	8	2	1	1	1	1	1	1	1	1	1	2	1	2	2	1	1	1	1	2	1	2	1	1	2	1	1
582	1	8	2	2	1	2	2	1	1	1	1	1	2	1	2	2	1	1	1	2	2	2	2	1	2	2	2	1
583	1	8	2	2	1	1	2	2	1	2	1	1	1	2	2	2	1	1	1	2	2	2	1	2	2	2	2	2
584	1	8	2	1	1	1	2	2	1	2	1	2	2	2	2	2	1	2	1	1	2	2	2	2	2	2	2	2
585	1	8	2	1	1	2	2	2	1	1	1	2	2	1	1	2	1	1	2	2	2	2	2	1	2	2	2	2
586	1	8	2	2	1	1	2	1	1	1	1	1	2	1	2	2	1	1	1	1	2	1	1	2	2	2	2	1
587	1	8	2	1	1	2	2	1	1	1	1	2	2	1	1	2	1	1	2	2	2	2	2	1	2	2	2	1
588	1	8	2	1	2	2	2	2	1	2	2	2	2	1	1	2	1	1	1	2	2	2	2	1	2	1	2	2
589	1	8	2	1	1	2	2	2	1	2	1	2	2	2	2	2	1	2	1	2	2	2	1	1	2	1	2	2
590	1	8	1	2	1	2	2	1	1	2	1	2	2	1	2	2	1	1	1	2	2	2	2	1	2	2	2	1
591	1	8	2	1	1	1	2	1	1	1	1	1	2	1	1	1	1	1	1	1	2	1	2	1	2	1	2	1
592	1	8	2	2	1	2	2	2	1	1	1	1	2	1	2	2	1	2	2	2	2	2	2	1	2	2	2	2
593	1	8	2	2	1	2	2	2	1	2	1	1	2	1	2	2	1	1	1	2	2	2	2	1	2	2	2	2
594	1	8	2	2	1	2	2	1	1	1	1	1	2	1	1	2	1	1	2	2	2	2	1	1	2	2	2	1
595	1	8	2	1	1	1	2	1	1	1	1	1	2	1	1	2	1	1	2	2	2	2	2	1	1	2	2	1
596	1	8	2	2	1	1	2	2	1	1	1	1	2	1	2	1	1	1	1	1	2	1	1	2	2	2	2	2
597	1	8	1	1	1	1	2	1	1	1	1	1	1	1	1	1	1	1	1	1	2	1	2	1	2	1	2	1
598	1	8	2	2	2	2	1	2	1	2	2	2	2	1	1	2	1	2	1	2	1	2	2	1	1	2	1	2
599	1	8	2	2	1	1	2	2	1	2	1	2	2	1	1	2	1	1	2	2	2	2	2	2	1	2	2	2
600	1	8	2	1	1	1	2	2	1	1	1	1	2	1	2	1	1	1	1	1	2	1	2	2	2	2	2	2
601	1	8	1	1	1	1	2	1	2	1	1	1	2	1	2	1	1	1	1	1	2	1	2	1	2	1	2	1
602	1	8	1	2	1	2	2	1	1	2	1	1	1	1	1	2	1	1	2	2	2	1	1	2	2	2	2	1
603	1	8	1	2	2	2	2	2	2	2	1	1	2	1	1	2	1	1	2	2	2	2	2	1	2	2	1	2
604	2	8	2	2	1	2	2	2	2	1	2	1	1	2	2	1	2	1	1	2	2	1	1	2	2	2	2	1
605	2	8	2	1	1	1	1	2	2	1	1	1	1	1	2	1	2	1	1	2	1	2	1	2	2	1	1	2
606	2	8	2	1	1	1	2	1	2	1	1	1	1	1	1	1	1	1	1	1	1	1	2	1	2	1	2	1
607	2	8	2	2	1	2	1	2	1	2	1	1	1	2	2	2	2	1	1	2	2	2	2	2	1	2	1	2
608	2	8	2	1	1	1	1	1	2	1	1	1	1	1	2	1	2	2	2	2	1	2	2	1	1	2	1	1
609	2	8	1	2	2	2	1	1	2	1	1	2	1	1	2	1	2	1	2	1	2	2	2	2	1	2	1	1
610	2	8	2	1	1	1	1	1	2	1	1	1	1	1	2	1	2	1	2	1	1	1	2	1	2	1	1	1
611	2	8	2	1	1	1	2	2	2	1	1	2	1	1	2	1	2	1	2	2	2	2	1	1	1	1	2	2
612	2	8	2	1	1	1	1	1	2	1	1	1	1	1	2	1	2	1	1	1	1	1	2	1	2	1	1	1
613	1	8	2	1	1	1	2	1	1	1	1	1	2	1	1	2	1	1	1	2	2	2	2	1	2	2	2	1
614	1	8	2	1	1	1	2	2	1	1	1	1	2	1	2	2	1	1	1	2	2	2	2	2	2	2	2	2
615	1	8	2	2	2	1	2	2	1	1	1	2	2	1	1	2	1	1	2	2	2	2	2	2	1	2	2	2
616	1	8	2	1	1	1	2	2	1	2	2	1	2	1	2	2	1	1	2	2	2	2	2	1	2	2	2	2
617	1	8	2	2	2	2	2	2	1	1	2	1	2	1	1	2	1	2	1	2	2	2	2	1	1	2	2	2
618	1	8	2	1	2	2	2	1	1	1	2	2	2	1	1	1	1	1	2	1	2	2	1	1	2	2	2	1
619	2	8	2	2	1	1	1	2	2	1	1	2	1	1	2	2	2	1	1	2	2	2	2	2	1	1	1	2
620	2	8	2	2	1	2	2	2	2	1	1	2	1	1	1	2	1	2	2	2	1	2	2	2	2	2	2	2
621	2	8	2	2	1	2	2	2	2	2	1	1	1	1	1	1	2	1	1	1	1	1	2	2	1	2	2	2
622	1	8	2	1	1	1	2	1	1	1	1	1	2	2	2	2	1	1	2	2	2	2	2	2	1	2	2	2
623	2	8	2	2	1	2	2	2	2	1	1	1	1	1	1	2	1	1	2	2	1	2	2	2	2	2	2	2
624	2	8	2	2	2	2	2	2	2	1	1	1	1	1	1	1	2	1	1	2	2	2	1	1	2	1	2	2
625	2	8	2	2	1	1	1	1	2	1	1	1	1	1	2	1	2	1	2	2	2	1	2	2	1	1	1	1
626	1	8	2	1	1	1	2	2	1	2	1	1	2	1	1	2	1	1	1	1	2	2	2	2	2	2	2	2
627	1	8	2	2	1	2	2	2	1	1	1	1	2	2	2	2	1	1	2	2	2	2	2	2	2	2	2	2
628	1	8	2	1	1	1	2	1	1	1	1	1	2	1	2	2	1	1	1	2	2	1	2	2	2	1	2	1
629	1	8	2	1	1	1	2	2	1	1	1	1	1	2	2	1	1	1	1	1	2	1	2	1	1	2	2	2
630	2	8	2	1	1	1	2	1	2	1	1	1	1	1	2	1	2	1	2	1	2	1	2	1	2	1	2	1
631	2	8	2	2	2	2	1	2	2	1	1	2	1	1	1	1	2	2	2	2	2	2	2	1	1	2	1	2
632	1	8	2	2	1	1	2	2	1	2	1	1	2	1	1	2	1	1	1	2	2	2	2	1	1	2	2	2
633	1	8	2	2	1	1	2	2	2	2	1	2	2	1	2	2	1	1	1	1	2	1	2	1	1	2	2	2
634	2	8	2	2	2	2	1	2	1	1	1	1	1	1	2	1	2	1	2	2	2	2	2	2	1	1	2	2
635	2	8	2	2	1	1	1	1	2	1	1	1	1	1	2	1	2	1	1	2	2	2	1	2	1	2	1	1
636	2	8	2	1	1	2	2	2	1	2	2	1	1	2	2	2	1	2	2	2	1	2	2	1	1	1	2	1
637	1	8	2	1	1	1	2	1	1	1	1	1	1	2	2	1	1	1	1	1	1	2	2	1	2	1	2	1
638	2	8	2	1	1	1	1	1	2	1	1	1	1	1	2	1	2	1	1	1	1	1	1	1	2	1	1	1
639	2	8	2	2	1	1	1	2	2	1	1	1	1	2	2	1	2	1	1	2	2	1	1	2	2	1	1	2
640	2	8	2	1	1	1	2	1	2	1	1	1	1	1	2	1	2	1	1	1	2	1	1	1	2	1	2	1
641	1	8	2	1	2	1	2	1	1	1	2	1	2	1	1	1	1	1	2	1	1	1	2	1	1	1	2	1
642	1	8	2	1	1	2	2	2	2	1	1	1	2	1	1	2	1	1	1	1	2	1	2	1	2	1	2	2
643	2	8	1	2	1	2	2	2	2	1	1	2	1	1	1	2	1	2	1	2	1	2	2	1	1	2	1	2
644	2	8	2	1	1	1	1	1	2	1	2	1	1	2	2	1	2	2	1	1	2	2	2	2	1	1	1	1
645	1	8	2	1	1	1	1	1	1	1	1	2	2	1	2	2	1	2	1	2	2	1	1	1	2	1	1	1
646	1	8	1	1	1	1	2	1	1	1	1	1	1	1	2	1	1	1	1	1	2	1	1	1	2	1	2	1
